# Supplementary material for: Presence of Human DNA on Household Dogs and Its Bi-Directional Transfer
Source: Genes (Basel). 2023 Jul 21;14(7):1486. doi: 10.3390/genes14071486 (PMC10379355; doi:10.3390/genes14071486)
Supplement: Supplementary file 1 [file genes-14-01486-s001.zip]

Archive with 2 entries (2 files):
- Genes_Table S1.xlsx
- Genes_Table S2.xlsx
