# Supplementary material for: Presence of Human DNA on Household Dogs and Its Bi-Directional Transfer
Source: Genes (Basel). 2023 Jul 21;14(7):1486. doi: 10.3390/genes14071486 (PMC10379355; doi:10.3390/genes14071486)
Supplement: Supplementary file 1 [file genes-14-01486-s001.zip › Genes_Table S1.xlsx]

## Sheet: Raw data
Dog ID	Area	DNA conc. (ng/µL)	DNA amount (ng in 60µL)	Degredation	MNC	Contributor 1				Contributor 2				Contributor 3				Contributor 4				Notes
						ID	%	ng	LR	ID	%	ng	LR	ID	%	ng	LR	ID	%	ng	LR			Key:
1	Walking across sheet	0	0	-	NP	-	-	-	-	-	-	-	-	-	-	-	-	-	-	-	-	NP		M	Male
1	Gloved touch	0.006	0.36	No Degredation	2	MH	0.6	0.216	100 Billion	No Match	0.4	0.144	NA	-	-	-	-	-	-	-	-	NE MH + U		F	Female
1	Ungloved hand	0.004	0.24	No Degredation	2	MH	0.91	0.2184	100 Billion	No Match	0.09	0.0216	NA	-	-	-	-	-	-	-	-	Maj MH + Min U		MNC	Minimum number of contributors
1	Head	0.002	0.12	No Degredation	1	MH	1	0.12	1.2e9	-	-	-	-	-	-	-	-	-	-	-	-	SS MH		NP	No profile
1	Chest	0.002	0.12	No Degredation	2	MH	0.66	0.0792	231890	H2	0.34	0.0408	1456	-	-	-	-	-	-	-	-	NE MH + H2		LIM	Limited profiling information
1	Right Side	0.005	0.3	No Degredation	2	MH	0.84	0.252	100 Billion	No Match	0.16	0.048	148	-	-	-	-	-	-	-	-	Maj MH + Min U		COM	Complex mixture
1	Left Side (skin)	0.001	0.06	No Degredation	1	MH	1	0.06	100 Billion	-	-	-	-	-	-	-	-	-	-	-	-	SS MH		NE	Near equal
1	Back	0.004	0.24	No Degredation	2	MH	0.63	0.1512	3.6e7	No Match	0.37	0.0888	NA	-	-	-	-	-	-	-	-	NE MH + U		SS	Single Source
1	Stomach	0.005	0.3	No Degredation	2	MH	0.7	0.21	100 Billion	No Match	0.3	0.09	NA	-	-	-	-	-	-	-	-	Maj MH + Min U		Maj	Major
2	Walking across sheet	0.001	0.06	No Degredation	1	H2	1	0.06	832082	-	-	-	-	-	-	-	-	-	-	-	-	SS H2		Min	Minor
2	Gloved touch	0.001	0.06	No Degredation	LIM	-	-	-	-	-	-	-	-	-	-	-	-	-	-	-	-	LIM		MH	Main Human
2	Ungloved hand	0.001	0.06	No Degredation	2	P	0.66	0.0396	7472029	No Match	0.34	0.0204	NA	-	-	-	-	-	-	-	-	NE P + U		H2-5	Human 2 to 5
2	Head	0.002	0.12	Mild Degredation	2	H2	0.7	0.084	779	No Match	0.3	0.036	NA	-	-	-	-	-	-	-	-	Maj H2 + Min U		U	Unknown
2	Chest	0	0	-	NP	-	-	-	-	-	-	-	-	-	-	-	-	-	-	-	-	NP		P	Person patting the dog
2	Right Side	0.005	0.3	No Degredation	2	H2	0.66	0.198	1928	No Match	0.34	0.102	NA	-	-	-	-	-	-	-	-	NE H2 + U		NA	Not applicable
2	Left Side (skin)	0	0	-	NP	-	-	-	-	-	-	-	-	-	-	-	-	-	-	-	-	NP		LR	Likelihood ratio
2	Back	0.001	0.06	No Degredation	2	H2	0.71	0.0426	832082	No Match	0.29	0.0174	NA	-	-	-	-	-	-	-	-	Maj H2 + Min U
2	Stomach	0.001	0.06	No Degredation	2	MH	0.64	0.0384	1392	No Match	0.36	0.0216	NA	-	-	-	-	-	-	-	-	NE MH + U
3	Walking across sheet	0.001	0.06	Mild Degredation	2	H3	0.6	0.036	135	No Match	0.4	0.024	NA	-	-	-	-	-	-	-	-	NE H3 + U
3	Gloved touch	0.001	0.06	Degredation	2	No Match	0.65	0.039	NA	No Match	0.35	0.021	NA	-	-	-	-	-	-	-	-	NE 2U
3	Ungloved hand	0.001	0.06	Mild Degredation	2	H3	0.75	0.045	8288	No Match	0.25	0.015	NA	-	-	-	-	-	-	-	-	Maj H3 + Min U
3	Head	0.001	0.06	No Degredation	1	No Match	1	0.06	NA	-	-	-	-	-	-	-	-	-	-	-	-	SS U
3	Chest	0	0	-	NP	-	-	-	-	-	-	-	-	-	-	-	-	-	-	-	-	NP
3	Right Side	0.003	0.18	Mild Degredation	3	H3	0.56	0.1008	3554573	No Match	0.31	0.0558	NA	No Match	0.13	0.0234	NA	-	-	-	-	NE H3 + 2U
3	Left Side (skin)	0	0	-	NP	-	-	-	-	-	-	-	-	-	-	-	-	-	-	-	-	NP
3	Back	0.005	0.3	Degredation	3	H2	0.56	0.168	55229	No Match	0.27	0.081	NA	No Match	0.17	0.051	NA	-	-	-	-	NE H2 + 2U
3	Stomach	0	0	-	NP	-	-	-	-	-	-	-	-	-	-	-	-	-	-	-	-	NP
4	Walking across sheet	0.001	0.06	Degredation	LIM	-	-	-	-	-	-	-	-	-	-	-	-	-	-	-	-	LIM
4	Gloved touch	0.002	0.12	No Degredation	2 (COM)	MH	-	-	100 Billion	H2	-	-	1.1e10	H3	-	-	2.3e10	H4	-	-	27980	Complex Family
4	Ungloved hand	0.003	0.18	No Degredation	3	P	0.56	0.1008	333118	H3	0.28	0.0504	47902	No Match	0.16	0.0288	NA	-	-	-	-	NE P + H3 + U
4	Head	0.008	0.48	No Degredation	2 (COM)	MH	-	-	100 Billion	H2	-	-	100 Billion	H3	-	-	100 Billion	H4	-	-	297187	Complex Family
4	Chest	0.002	0.12	Mild Degredation	2 (COM)	MH	-	-	4.1e7	H2	-	-	9465	H3	-	-	1.8e8	-	-	-	-	Complex Family
4	Right Side	0.004	0.24	No Degredation	2 (COM)	MH	-	-	9506887	H2	-	-	3.3e7	H3	-	-	6536536	H4	-	-	1.7e7	Complex Family
4	Left Side (skin)	0.002	0.12	No Degredation	2 (COM)	MH	-	-	1118	H2	-	-	3.2e7	H4	-	-	100 Billion	-	-	-	-	Complex Family
4	Back	0.004	0.24	No Degredation	2 (COM)	MH	-	-	100 Billion	H2	-	-	7.1e8	H3	-	-	7.5e7	H4	-	-	1.8e8	Complex Family
4	Stomach	0.007	0.42	No Degredation	2	No Match	0.97	0.4074	NA	No Match	0.03	0.0126	NA	-	-	-	-	-	-	-	-	Maj U + Min U
5	Walking across sheet	0.002	0.12	No Degredation	1	No Match	1	0.12	NA	-	-	-	-	-	-	-	-	-	-	-	-	SS U
5	Gloved touch	0.002	0.12	No Degredation	2	MH	0.64	0.0768	1470	H2	0.36	0.0432	100 Billion	-	-	-	-	-	-	-	-	NE MH + H2
5	Ungloved hand	0.005	0.3	No Degredation	2	MH	0.59	0.177	819	H2	0.41	0.123	10245	-	-	-	-	-	-	-	-	NE MH + H2
5	Head	0.003	0.18	No Degredation	3	MH	0.55	0.099	718611	H2	0.29	0.0522	1.1e10	No Match	0.16	0.0288	NA	-	-	-	-	NE MH + H2 + U
5	Chest	0.004	0.24	No Degredation	3	MH	0.48	0.1152	100 Billion	H2	0.32	0.0768	1611	No Match	0.2	0.048	NA	-	-	-	-	NE MH + H2 + U
5	Right Side	0.003	0.18	Mild Degredation	2	MH	0.67	0.1206	119546	H2	0.33	0.0594	23839	-	-	-	-	-	-	-	-	NE MH + H2
5	Left Side (skin)	0.001	0.06	No Degredation	2	MH	0.66	0.0396	7.2e7	No Match	0.34	0.0204	NA	-	-	-	-	-	-	-	-	NE MH + U
5	Back	0.003	0.18	Mild Degredation	2	MH	0.64	0.1152	64597	H2	0.36	0.0648	1.1e8	-	-	-	-	-	-	-	-	NE MH + H2
5	Stomach	0.004	0.24	Mild Degredation	2	H2	0.62	0.1488	4.2e9	No Match	0.38	0.0912	NA	-	-	-	-	-	-	-	-	NE H2 + U
6	Walking across sheet	0.006	0.36	Mild Degredation	2	H2	0.91	0.3276	5682	H3	0.09	0.0324	100 Billion	-	-	-	-	-	-	-	-	Maj H3 + Min H2
6	Gloved touch	0	0	-	LIM	-	-	-	-	-	-	-	-	-	-	-	-	-	-	-	-	LIM
6	Ungloved hand	0.003	0.18	No Degredation	2	P	0.59	0.1062	28173	H3	0.41	0.0738	1748	-	-	-	-	-	-	-	-	NE P + H3
6	Head	0.007	0.42	Mild Degredation	2	H2	0.75	0.315	100 Billion	H3	0.25	0.105	100 Billion	-	-	-	-	-	-	-	-	Maj H2 + Min H3
6	Chest	0.002	0.12	Mild Degredation	2	H2	0.66	0.0792	10035	H3	0.34	0.0408	4.6e9	-	-	-	-	-	-	-	-	NE H2 + H3
6	Right Side	0.004	0.24	Mild Degredation	2	H2	0.7	0.168	337415	H3	0.3	0.072	100 Billion	-	-	-	-	-	-	-	-	Maj H2 + Min H3
6	Left Side (skin)	0	0	-	1	H3	1	0	4995068	-	-	-	-	-	-	-	-	-	-	-	-	SS H3
6	Back	0.004	0.24	Mild Degredation	2	H2	0.62	0.1488	100 Billion	H3	0.38	0.0912	100 Billion	-	-	-	-	-	-	-	-	NE H2 + H3
6	Stomach	0	0	-	LIM	-	-	-	-	-	-	-	-	-	-	-	-	-	-	-	-	LIM
7	Walking across sheet	0	0	-	NP	-	-	-	-	-	-	-	-	-	-	-	-	-	-	-	-	NP
7	Gloved touch	0.001	0.06	Mild Degredation	LIM	-	-	-	-	-	-	-	-	-	-	-	-	-	-	-	-	LIM
7	Ungloved hand	0.001	0.06	No Degredation	2	MH	0.71	0.0426	123097	No Match	0.29	0.0174	NA	-	-	-	-	-	-	-	-	Maj MH + Min U
7	Head	0.005	0.3	No Degredation	2	MH	0.6	0.18	92121	H2	0.4	0.12	100 Billion	-	-	-	-	-	-	-	-	NE MH + H2
7	Chest	0.001	0.06	No Degredation	NP	-	-	-	-	-	-	-	-	-	-	-	-	-	-	-	-	NP
7	Right Side	0.001	0.06	No Degredation	LIM	NA	NA	-	NA	-	-	-	-	-	-	-	-	-	-	-	-	LIM
7	Left Side (skin)	0	0	-	NP	-	-	-	-	-	-	-	-	-	-	-	-	-	-	-	-	NP
7	Back	0.001	0.06	No Degredation	2	H2	0.64	0.0384	3167	No Match	0.36	0.0216	NA	-	-	-	-	-	-	-	-	NE H2 + U
7	Stomach	0.001	0.06	No Degredation	1	No Matches	1	0.06	NA	-	-	-	-	-	-	-	-	-	-	-	-	SS U
8	Walking across sheet	0.001	0.06	No Degredation	LIM	-	-	-	-	-	-	-	-	-	-	-	-	-	-	-	-	LIM
8	Gloved touch	0.009	0.54	No Degredation	2	MH	0.86	0.4644	100 Billion	No Match	0.14	0.0756	NA	-	-	-	-	-	-	-	-	Maj MH + Min U
8	Ungloved hand	0	0	-	NP	-	-	-	-	-	-	-	-	-	-	-	-	-	-	-	-	NP
8	Head	0.002	0.12	Mild Degredation	1	MH	1	0.12	2169315	-	-	-	-	-	-	-	-	-	-	-	-	SS MH
8	Chest	0.001	0.06	No Degredation	1	MH	1	0.06	1.6e7	-	-	-	-	-	-	-	-	-	-	-	-	SS MH
8	Right Side	0.004	0.24	No Degredation	2 (COM)	MH	0.8	0.192	100 Billion	H2	-	-	24269	H3	-	-	3.9e9					Maj MH + Min Complex
8	Left Side (skin)	0	0	-	LIM	-	-	-	-	-	-	-	-	-	-	-	-	-	-	-	-	LIM
8	Back	0.009	0.54	No Degredation	3 (COM)	MH	0.73	0.3942	100 Billion	H2	-	-	3.8e7	H3	-	-	9.5e7	H4	-	-	6.9e10	Maj MH + Min complex
8	Stomach	0	0	-	NP	-	-	-	-	-	-	-	-	-	-	-	-	-	-	-	-	NP
9	Walking across sheet	0	0	-	NP	-	-	-	-	-	-	-	-	-	-	-	-	-	-	-	-	NP
9	Gloved touch	0.001	0.06	No Degredation	2	No Match	0.75	0.045	NA	No Match	0.25	0.015	NA	-	-	-	-	-	-	-	-	Maj U + Min U
9	Ungloved hand	0.003	0.18	No Degredation	2	P	0.66	0.1188	4.4e10	No Match	0.34	0.0612	NA	-	-	-	-	-	-	-	-	NE P + U
9	Head	0	0	-	LIM	-	-	-	-	-	-	-	-	-	-	-	-	-	-	-	-	LIM
9	Chest	0	0	-	LIM	-	-	-	-	-	-	-	-	-	-	-	-	-	-	-	-	LIM
9	Right Side	0.001	0.06	No Degredation	2	H2	0.73	0.0438	8.2e9	No Match	0.27	0.0162	NA	-	-	-	-	-	-	-	-	Maj H2 + Min U
9	Left Side (skin)	0	0	-	NP	-	-	-	-	-	-	-	-	-	-	-	-	-	-	-	-	NP
9	Back	0.001	0.06	Mild Degredation	1	No Match	0.7	0.042	NA	-	-	-	-	-	-	-	-	-	-	-	-	SS U
9	Stomach	0	0	-	NP	-	-	-	-	-	-	-	-	-	-	-	-	-	-	-	-	NP
10	Walking across sheet	0.002	0.12	No Degredation	1	No Match	1	0.12	NA	-	-	-	-	-	-	-	-	-	-	-	-	SS U
10	Gloved touch	0.002	0.12	No Degredation	1	No Match	1	0.12	NA	-	-	-	-	-	-	-	-	-	-	-	-	SS U
10	Ungloved hand	0.007	0.42	No Degredation	3	MH	0.71	0.2982	100 Billion	P	0.19	0.0798	3.1e10	No Match	0.1	0.042	NA	-	-	-	-	Maj MH + Min P + Min U
10	Head	0.009	0.54	No Degredation	2	MH	0.77	0.4158	100 Billion	No Match	0.23	0.1242	NA	-	-	-	-	-	-	-	-	Maj MH + Min U
10	Chest	0.009	0.54	No Degredation	2	MH	0.95	0.513	100 Billion	No Match	0.05	0.027	NA	-	-	-	-	-	-	-	-	Maj MH + Min U
10	Right Side	0.005	0.3	No Degredation	2	MH	0.71	0.213	100 Billion	No Match	0.29	0.087	NA	-	-	-	-	-	-	-	-	Maj MH + Min U
10	Left Side (skin)	0.001	0.06	Mild Degredation	1	MH	1	0.06	1.2e8	-	-	-	-	-	-	-	-	-	-	-	-	SS MH
10	Back	0.021	1.26	No Degredation	3	MH	0.78	0.9828	100 Billion	No Match	0.16	0.2016	NA	No Match	0.06	0.0756	NA	-	-	-	-	Maj MH + Min 2U
10	Stomach	0.004	0.24	No Degredation	1	No Match	1	0.24	NA	-	-	-	-	-	-	-	-	-	-	-	-	SS U
11	Walking across sheet	0	0	-	LIM	-	-	-	-	-	-	-	-	-	-	-	-	-	-	-	-	LIM
11	Gloved touch	0.001	0.06	No Degredation	2	No Match	0.73	0.0438	NA	No Match	0.27	0.0162	NA	-	-	-	-	-	-	-	-	Maj U + Min U
11	Ungloved hand	0.001	0.06	Severe Degredation	2	P	0.75	0.045	129119	No Match	0.25	0.015	NA	-	-	-	-	-	-	-	-	Maj P + Min U
11	Head	0.001	0.06	Mild Degredation	2	MH	0.64	0.0384	5089	No Match	0.36	0.0216	NA	-	-	-	-	-	-	-	-	NE MH + U
11	Chest	0.001	0.06	Mild Degredation	2	No Match	0.71	0.0426	NA	No Match	0.29	0.0174	NA	-	-	-	-	-	-	-	-	Maj U + Min U
11	Right Side	0.002	0.12	Mild Degredation	2	MH	0.7	0.084	781	No Match	0.3	0.036	NA	-	-	-	-	-	-	-	-	Maj MH + Min U
11	Left Side (skin)	0	0	-	LIM	-	-	-	-	-	-	-	-	-	-	-	-	-	-	-	-	LIM
11	Back	0.002	0.12	No Degredation	2	MH	0.67	0.0804	5084836	H2	0.33	0.0396	5020	-	-	-	-	-	-	-	-	NE MH + H2
11	Stomach	0.001	0.06	No Degredation	2	No Match	0.66	0.0396	NA	No Match	0.34	0.0204	NA	-	-	-	-	-	-	-	-	NE 2U
12	Walking across sheet	0	0	-	LIM	-	-	-	-	-	-	-	-	-	-	-	-	-	-	-	-	LIM
12	Gloved touch	0	0	-	NP	-	-	-	-	-	-	-	-	-	-	-	-	-	-	-	-	NP
12	Ungloved hand	0	0	-	LIM	-	-	-	-	-	-	-	-	-	-	-	-	-	-	-	-	LIM
12	Head	0	0	-	LIM	-	-	-	-	-	-	-	-	-	-	-	-	-	-	-	-	LIM
12	Chest	0	0	-	LIM	-	-	-	-	-	-	-	-	-	-	-	-	-	-	-	-	LIM
12	Right Side	0	0	-	LIM	-	-	-	-	-	-	-	-	-	-	-	-	-	-	-	-	LIM
12	Left Side (skin)	0	0	-	NP	-	-	-	-	-	-	-	-	-	-	-	-	-	-	-	-	NP
12	Back	0.001	0.06	No Degredation	1	H3	1	0.06	2.7e9	-	-	-	-	-	-	-	-	-	-	-	-	SS H3
12	Stomach	0	0	-	NP	-	-	-	-	-	-	-	-	-	-	-	-	-	-	-	-	NP
13	Walking across sheet	0	0	-	LIM	-	-	-	-	-	-	-	-	-	-	-	-	-	-	-	-	LIM
13	Gloved touch	0.001	0.06	Degredation	1	No Match	1	0.06	NA	-	-	-	-	-	-	-	-	-	-	-	-	SS U
13	Ungloved hand	0	0	-	LIM	-	-	-	-	-	-	-	-	-	-	-	-	-	-	-	-	LIM
13	Head	0.002	0.12	Mild Degredation	2	MH	0.61	0.0732	6685	NA	0.39	0.0468	NA	-	-	-	-	-	-	-	-	NE MH + U
13	Chest	0	0	-	1	No Match	1	0	NA	-	-	-	-	-	-	-	-	-	-	-	-	SS U
13	Right Side	0.001	0.06	No Degredation	2	MH	0.63	0.0378	16644	No Match	0.37	0.0222	NA	-	-	-	-	-	-	-	-	NE MH + U
13	Left Side (skin)	0	0	-	LIM	-	-	-	-	-	-	-	-	-	-	-	-	-	-	-	-	LIM
13	Back	0.002	0.12	No Degredation	2	No Match	0.61	0.0732	NA	No Match	0.39	0.0468	NA	-	-	-	-	-	-	-	-	NE 2U
13	Stomach	0	0	-	LIM	-	-	-	-	-	-	-	-	-	-	-	-	-	-	-	-	LIM
14	Walking across sheet	0.003	0.18	Mild Degredation	2	H2	0.81	0.1458	249447	No Match	0.19	0.0342	NA	-	-	-	-	-	-	-	-	Maj H2 + Min U
14	Gloved touch	0	0	No Degredation	LIM	-	-	-	-	-	-	-	-	-	-	-	-	-	-	-	-	LIM
14	Ungloved hand	0.001	0.06	Degredation	LIM	-	-	-	-	-	-	-	-	-	-	-	-	-	-	-	-	LIM
14	Head	0.001	0.06	Mild Degredation	2	No Match	0.75	0.045	NA	No Match	0.25	0.015	NA	-	-	-	-	-	-	-	-	Maj U + Min U
14	Chest	0.001	0.06	No Degredation	2	MH	0.64	0.0384	100 Billion	No Match	0.36	0.0216	NA	-	-	-	-	-	-	-	-	NE MH + U
14	Right Side	0.001	0.06	Severe Degredation	LIM	-	-	-	-	-	-	-	-	-	-	-	-	-	-	-	-	LIM
14	Left Side (skin)	0	0	-	LIM	-	-	-	-	-	-	-	-	-	-	-	-	-	-	-	-	LIM
14	Back	0.001	0.06	No Degredation	2	MH	0.64	0.0384	122867	No Match	0.36	0.0216	NA	-	-	-	-	-	-	-	-	NE MH + U
14	Stomach	0.002	0.12	Mild Degredation	2	H2	0.85	0.102	100 Billion	No Match	0.15	0.018	NA	-	-	-	-	-	-	-	-	Maj H2 + Min U
15	Walking across sheet	0	0	-	NP	-	-	-	-	-	-	-	-	-	-	-	-	-	-	-	-	NP
15	Gloved touch	0.002	0.12	Mild Degredation	1	No Match	1	0.12	NA	-	-	-	-	-	-	-	-	-	-	-	-	SS U
15	Ungloved hand	0	0	-	LIM	-	-	-	-	-	-	-	-	-	-	-	-	-	-	-	-	LIM
15	Head	0.004	0.24	Mild Degredation	2	MH	0.62	0.1488	100 Billion	No Match	0.38	0.0912	NA	-	-	-	-	-	-	-	-	NE MH + U
15	Chest	0	0	-	LIM	-	-	-	-	-	-	-	-	-	-	-	-	-	-	-	-	LIM
15	Right Side	0.002	0.12	Mild Degredation	2	MH	0.76	0.0912	1261556	No Match	0.24	0.0288	NA	-	-	-	-	-	-	-	-	Maj MH + Min U
15	Left Side (skin)	0.001	0.06	Severe Degredation	LIM	-	-	-	-	-	-	-	-	-	-	-	-	-	-	-	-	LIM
15	Back	0.001	0.06	Mild Degredation	2	MH	0.64	0.0384	7.2e8	No Match	0.36	0.0216	NA	-	-	-	-	-	-	-	-	NE MH + U
15	Stomach	0	0	-	NP	-	-	-	-	-	-	-	-	-	-	-	-	-	-	-	-	NP
16	Walking across sheet	0	0	-	LIM	-	-	-	-	-	-	-	-	-	-	-	-	-	-	-	-	LIM
16	Gloved touch	0.006	0.36	No Degredation	2	MH	0.77	0.2772	100 Billion	No Match	0.23	0.0828	NA	-	-	-	-	-	-	-	-	Maj MH + Min U
16	Ungloved hand	0.003	0.18	Mild Degredation	2	P	0.62	0.1116	8607766	No Match	0.38	0.0684	NA	-	-	-	-	-	-	-	-	NE P + U
16	Head	0.004	0.24	Mild Degredation	2	No Match	0.6	0.144	NA	No Match	0.4	0.096	NA	-	-	-	-	-	-	-	-	NE 2U
16	Chest	0.001	0.06	Mild Degredation	2	No Match	0.68	0.0408	NA	No Match	0.32	0.0192	NA	-	-	-	-	-	-	-	-	NE 2U
16	Right Side	0.001	0.06	No Degredation	2	MH	0.63	0.0378	464153	No Match	0.37	0.0222	NA	-	-	-	-	-	-	-	-	NE MH + U
16	Left Side (skin)	0	0	-	LIM	-	-	-	-	-	-	-	-	-	-	-	-	-	-	-	-	LIM
16	Back	0	0	-	LIM	-	-	-	-	-	-	-	-	-	-	-	-	-	-	-	-	LIM
16	Stomach	0.001	0.06	Mild Degredation	2	No Match	0.64	0.0384	NA	No Match	0.36	0.0216	NA	-	-	-	-	-	-	-	-	NE 2U
17	Walking across sheet	0	0	-	LIM	-	-	-	-	-	-	-	-	-	-	-	-	-	-	-	-	LIM
17	Gloved touch	0	0	-	LIM	-	-	-	-	-	-	-	-	-	-	-	-	-	-	-	-	LIM
17	Ungloved hand	0.002	0.12	Mild Degredation	2	P	0.77	0.0924	1.1e7	No Match	0.23	0.0276	NA	-	-	-	-	-	-	-	-	Maj P + Min U
17	Head	0.001	0.06	No Degredation	1	MH	1	0.06	9981635	-	-	-	-	-	-	-	-	-	-	-	-	SS MH
17	Chest	0	0	-	NP	-	-	-	-	-	-	-	-	-	-	-	-	-	-	-	-	NP
17	Right Side	0.001	0.06	No Degredation	1	MH	1	0.06	350140	-	-	-	-	-	-	-	-	-	-	-	-	SS MH
17	Left Side (skin)	0	0	-	NP	-	-	-	-	-	-	-	-	-	-	-	-	-	-	-	-	NP
17	Back	0	0	-	LIM	-	-	-	-	-	-	-	-	-	-	-	-	-	-	-	-	LIM
17	Stomach	0	0	-	NP	-	-	-	-	-	-	-	-	-	-	-	-	-	-	-	-	NP
18	Walking across sheet	0	0	-	LIM	-	-	-	-	-	-	-	-	-	-	-	-	-	-	-	-	LIM
18	Gloved touch	0.002	0.12	Mild Degredation	1	MH	1	0.12	1.2e10	-	-	-	-	-	-	-	-	-	-	-	-	SS MH
18	Ungloved hand	0.001	0.06	Degredation	1	MH	1	0.06	4.9e7	-	-	-	-	-	-	-	-	-	-	-	-	SS MH
18	Head	0.001	0.06	No Degredation	1	MH	1	0.06	45859	-	-	-	-	-	-	-	-	-	-	-	-	SS MH
18	Chest	0.001	0.06	Mild Degredation	LIM	-	-	-	-	-	-	-	-	-	-	-	-	-	-	-	-	LIM
18	Right Side	0.001	0.06	No Degredation	2	MH	0.66	0.0396	1202134	No Match	0.34	0.0204	NA	-	-	-	-	-	-	-	-	NE MH + U
18	Left Side (skin)	0	0	-	LIM	-	-	-	-	-	-	-	-	-	-	-	-	-	-	-	-	LIM
18	Back	0.001	0.06	No Degredation	1	MH	1	0.06	1.0e9	-	-	-	-	-	-	-	-	-	-	-	-	SS MH
18	Stomach	0	0	-	LIM	-	-	-	-	-	-	-	-	-	-	-	-	-	-	-	-	LIM
19	Walking across sheet	0.001	0.06	Mild Degredation	2	No Match	0.7	0.042	NA	No Match	0.3	0.018	NA	-	-	-	-	-	-	-	-	Maj U + Min U
19	Gloved touch	0.034	2.04	No Degredation	3	MH	0.84	1.7136	100 Billion	No Match	0.15	0.306	NA	No Match	0.01	0.0204	NA	-	-	-	-	Maj MH + Min 2U
19	Ungloved hand	0.003	0.18	Mild Degredation	3	P	0.56	0.1008	203	H2	0.29	0.0522	18068	No Match	0.15	0.027	NA	-	-	-	-	NE P + H2 + U
19	Head	0.005	0.3	No Degredation	3	MH	0.47	0.141	171829	H2	0.33	0.099	100 Billion	No Match	0.2	0.06	NA	-	-	-	-	NE MH + H2 + U
19	Chest	0.004	0.24	No Degredation	2	MH	0.68	0.1632	1312088	H2	0.32	0.0768	4.2e9	-	-	-	-	-	-	-	-	NE MH + H2
19	Right Side	0.003	0.18	Mild Degredation	2	MH	0.61	0.1098	7183746	H2	0.39	0.0702	862067	-	-	-	-	-	-	-	-	NE MH + H2
19	Left Side (skin)	0.001	0.06	Mild Degredation	1	No Match	1	0.06	NA	-	-	-	-	-	-	-	-	-	-	-	-	SS U
19	Back	0.006	0.36	No Degredation	2	H2	0.85	0.306	100 Billion	MH	0.15	0.054	250623	-	-	-	-	-	-	-	-	Maj H2 + Min MH
19	Stomach	0.018	1.08	No Degredation	2	MH	0.92	0.9936	41475	H2	0.08	0.0864	100 Billion	-	-	-	-	-	-	-	-	Maj MH + Min H2
20	Walking across sheet	0	0	-	LIM	-	-	-	-	-	-	-	-	-	-	-	-	-	-	-	-	LIM
20	Gloved touch	0.002	0.12	Mild Degredation	2	H2	0.6	0.072	3.3e8	H3	0.4	0.048	647782	-	-	-	-	-	-	-	-	NE H2 + H3
20	Ungloved hand	0.003	0.18	Mild Degredation	3	P	0.47	0.0846	100 Billion	H2	0.32	0.0576	422580	H3	0.21	0.0378	111	-	-	-	-	NE P + H2 + H3
20	Head	0.003	0.18	No Degredation	2	H2	0.63	0.1134	100 Billion	H3	0.37	0.0666	3531230	-	-	-	-	-	-	-	-	NE H2 + H3
20	Chest	0.001	0.06	No Degredation	LIM	-	-	-	-	-	-	-	-	-	-	-	-	-	-	-	-	LIM
20	Right Side	0.011	0.66	Mild Degredation	2	H3	0.76	0.5016	100 Billion	H2	0.24	0.1584	100 Billion	-	-	-	-	-	-	-	-	Maj H3 + Min H2
20	Left Side (skin)	0	0	-	LIM	-	-	-	-	-	-	-	-	-	-	-	-	-	-	-	-	LIM
20	Back	0.006	0.36	No Degredation	3	H3	0.7	0.252	100 Billion	H2	0.2	0.072	100 Billion	No Match	0.1	0.036	NA	-	-	-	-	Maj H3 + Min H2 + Min U
20	Stomach	0.003	0.18	No Degredation	1	H3	1	0.18	100 Billion	-	-	-	-	-	-	-	-	-	-	-	-	SS H3
