# Supplementary material for: Presence of Human DNA on Household Dogs and Its Bi-Directional Transfer
Source: Genes (Basel). 2023 Jul 21;14(7):1486. doi: 10.3390/genes14071486 (PMC10379355; doi:10.3390/genes14071486)
Supplement: Supplementary file 1 [file genes-14-01486-s001.zip › Genes_Table S2.xlsx]

## Sheet: Summary of dog characteristics
	Summary of dog characteristics
Dog ID	Breed	Hair Length	Shedding/Non shedding	Walked	Brushed	Washed	Last washed (before sampling)		Key:
1	Spoodle	L	Non Shedding	Daily	Once a month	Once a fortnight	5-10 days		S	Short
2	Border Colie	M	Shedding	Daily	Once a week	Once a fortnight	1-2 days		M	Medium
3	King Charles Cavalier	L	Shedding	Daily	Every 2-3 days	Every few months	>15 days		L	Long
4	Mini Labradoodle	S	Non Shedding	Daily	Once a month	Every few months	2-5 days
5	Cavoodle	S	Non Shedding	Every 2-3 days	Every 2-3 days	Once a fortnight	5-10 days
6	Kelpie	M	Shedding	Daily	Never	Once a month	>15 days
7	English Pointer X Maremma	M	Shedding	Daily	Every few months	Every few months	>15 days
8	Labrador	M	Shedding	Every 2-3 days	Every 2-3 days	Once a month	>15 days
9	German Shephard	M	Shedding	Daily	Once a week	Once a month	>15 days
10	Bull Arab	M	Shedding	Daily	Every few months	Never	Not applicable
11	Pekingese	S	Non Shedding	Once a month	Every few months	Once a month	>15 days
12	German Shephard	L	Shedding	Once a month	Every few months	Every few months	>15 days
13	Moodle	S	Non Shedding	Once a month	Every few months	Every few months	2-5 days
14	Cavoodle	L	Non Shedding	Every 2-3 days	Every 2-3 days	Once a month	5-10 days
15	Border Collie x Aus. Shep.	L	Shedding	Daily	Every 2-3 days	Once a month	10-15 days
16	Staffordshire Bull Terrier	S	Shedding	Daily	Never	Once a fortnight	<24 hours
17	Kelpie	M	Shedding	Every 2-3 days	Once a week	Once a month	1-2 days
18	Australian Shephard	L	Shedding	Every 2-3 days	Once a week	Never	Not applicable
19	Labrador	S	Shedding	Daily	Once a week	Never	Not applicable
20	Whippet	S	Shedding	Every 2-3 days	Never	Once a month	Unknown

## Sheet: House occupants
Dog ID	House occupants
1	MH,H2		Key:
2	MH,H2		MH	Main Human
3	MH,H2,H3,H4,H5		H2-5	Human 2 to 5
4	MH,H2,H3,H4
5	MH,H2
6	MH,H2,H3
7	MH,H2
8	MH,H2,H3,H4
9	MH,H2
10	MH,H2
11	MH,H2
12	MH,H2,H3,H4
13	MH,H2
14	MH,H2
15	MH
16	MH,H2,H3
17	MH
18	MH
19	MH,H2
20	MH,H2,H3

## Sheet: Average time with dog
	7 day average of the time (in hours/day) spent in contact with the dog
Dog ID	MH	H2	H3	H4	H5		Key:
1	6.5	2	-	-	-		MH	Main Human
2	3.7	2	-	-	-		H2-5	Human 2 to 5
3	0.3	1	1	0.3	0.5
4	1	1	1	0.5	-
5	5	5	-	-	-
6	0.8	4	15	-	-
7	2	2	-	-	-
8	2.3	3.5	0.7	3.5	-
9	8	4	-	-	-
10	6	3.4	-	-	-
11	1.6	1.6	-	-	-
12	4	3	3	4	-
13	8	8	-	-	-
14	2	2	-	-	-
15	13	-	-	-	-
16	2	2	0.5	-	-
17	4	-	-	-	-
18	3	-	-	-	-
19	4	3.4	-	-	-
20	7	8	7	-	-

## Sheet: Most recent contact
Dog ID	Most recent contact
1	MH		Key:
2	MH		MH	Main Human
3	H2		H2-5	Human 2 to 5
4	H3
5	MH
6	H2
7	MH
8	MH
9	MH
10	MH
11	MH
12	H2
13	MH
14	MH/H2
15	MH
16	MH
17	MH
18	MH
19	MH
20	H2

## Sheet: Last contact by MH
Last contact by main human
Dog ID	Top of Head	Chin/ neck	Scruff/neck	Back	Left side	Right side	Stomach	Paws
1	10 to 60 mins	Within 10 Min	Within 10 Min	10 to 60 mins	2-12 hrs	2-12hs	2-12hrs	10-60 mins
2	Within 10 Min	Within 10 Min	Within 10 Min	Within 10 Min	Within 10 Min	Within 10 Min	Within 10 Min	10-60 mins
3	10 to 60 mins	1-2 days	>1 week	12-24 hours	12-24 hours	12-24 hours	>1 week	>1 week
4	1 to 2 hrs	12-24hrs	2-12 hours	1-2 hours	1-2 days	1-2 days	>1 week	>1 week
5	1 to 2 hrs	1 to 2 hrs	1 to 2 hrs	1 to 2 hrs	1 to 2 hrs	1 to 2 hrs	1 to 2 hrs	1-2 days
6	Within 10 Min	Within 10 Min	Within 10 Min	Within 10 Min	2-7 days	2-7 days	10-60 mins	Within 10 Min
7	Within 10 Min	10-60 mins	2-12 hours	Within 10 Min	2-12 hrs	2-12hs	1 to 2 days	2-7 days
8	Within 10 Min	Within 10 Min	Within 10 Min	10 to 60 mins	1 to 2 hrs	1 to 2 hrs	1 to 2 days	12-24 hrs
9	Within 10 Min	Within 10 Min	Within 10 Min	Within 10 Min	Within 10 Min	Within 10 Min	1 to 2 days	1-2 days
10	Within 10 Min	Within 10 Min	Within 10 Min	Within 10 Min	Within 10 Min	Within 10 Min	Within 10 Min	Within 10 Min
11	10 to 60 mins	10 to 60 mins	10 to 60 mins	10 to 60 mins	10 to 60 mins	10 to 60 mins	10 to 60 mins	2-12 hours
12	2-7 days	2-7 days	2-7 days	2-7 days	2-7 days	2-7 days	2-7 days	2-7 days
13	Within 10 Min	Within 10 Min	Within 10 Min	Within 10 Min	Within 10 Min	Within 10 Min	Within 10 Min	Within 10 Min
14	Within 10 Min	Within 10 Min	Within 10 Min	Within 10 Min	Within 10 Min	Within 10 Min	Within 10 Min	Within 10 Min
15	Within 10 Min	Within 10 Min	Within 10 Min	Within 10 Min	Within 10 Min	Within 10 Min	Within 10 Min	2-12 hours
16	Within 10 Min	10 to 60 mins	11 to 60 mins	12 to 60 mins	13 to 60 mins	14 to 60 mins	15 to 60 mins	16 to 60 mins
17	2 to 12 hrs	2 to 12 hrs	2 to 12 hrs	2 to 12 hrs	2 to 12 hrs	2 to 12 hrs	>1 week	>1 week
18	Within 10 Min	Within 10 Min	Within 10 Min	Within 10 Min	10 to 60 mins	10 to 60 mins	10 to 60 mins	10 to 60 mins
19	Within 10 Min	Within 10 Min	Within 10 Min	Within 10 Min	Within 10 Min	Within 10 Min	Within 10 Min	Within 10 Min
20	Within 10 Min	Within 10 Min	Within 10 Min	10 to 60 mins	2 to 12 hrs	2 to 12 hrs	2 to 12 hrs	12-24 hrs
